# Supplementary material for: Pilates Method as a Biopsychosocial Intervention in the Modern Workplace: A Systematic Review of Physical, Mental, and Occupational Benefits
Source: Healthcare (Basel). 2026 Jun 25;14(13):1852. doi: 10.3390/healthcare14131852 (PMC13361879; doi:10.3390/healthcare14131852)
Supplement: Supplementary file 1 [file healthcare-14-01852-s001.zip]

Archive with 3 entries (3 files):
- Supplementary Table S1. Detailed Characteristics of Included Studies.pdf
- Supplementary Table S2. Risk of Bias Summary for Randomized Controlled Trials (RoB 2 Tool).pdf
- Supplementary Table S3. Expanded GRADE Evidence Profile for Pilates Interventions in Workers..pdf
